# Supplementary material for: Decision Support Framework for Quality Assurance and Enhancement of Therapeutic Artificial Intelligence Systems: Mixed Methods Pilot Study
Source: JMIR Med Inform. 2026 Jul 23;14:e87887. doi: 10.2196/87887 (PMC13401167; doi:10.2196/87887)
Supplement: Multimedia Appendix 1 [file medinform-v14-e87887-s001.xlsx]

## Sheet: Overview
Multimedia Appendix 5
Participant-Level Score Summary and Statistical Documentation
EvaluationPlus Pilot Validation Study (N = 15)
JMIR Medical Informatics — Manuscript #87887
Sheet Contents
Sheet 1	Overview	This sheet — study context and key statistics
Sheet 2	Raw Scores	Participant-level ratings: all 7 dimensions × Version A & B
Sheet 3	Dimension Summary	Per-dimension means, SDs, Δ, and dz (N=15 analytic cohort)
Sheet 4	Outlier Documentation	Statistical and qualitative justification for P16 (EXCLUDED) exclusion
Sheet 5	Bootstrap CI	Bias-corrected bootstrap CIs (B=5,000) for all effect sizes
Key Statistics at a Glance (N = 15 analytic cohort)
Overall Version A mean (SD)	5.40 (SD = 2.11)
Overall Version B mean (SD)	7.63 (SD = 1.30)
Mean gain Δ (B−A)	+2.23 points (+41%)
Cohen's dz (paired)	0.881
Bootstrap 95% CI for dz	[0.33, 2.23]
Directional improvement rate	13/15 (86.7%)
Targeting differential	+1.42 points (targets +3.04 vs non-targets +1.62)
Participants excluded	1 of 16 (P16 (EXCLUDED); z = −2.60, |z| > 2.5 SD)

## Sheet: Raw Scores
Participant	VERSION A — Baseline (10-point scale)								VERSION B — Enhanced (10-point scale)								SUMMARY
ID	A_Emp	A_Acc	A_Cmp	A_ActL	A_Pos	A_Prof	A_Pers	A Mean	B_Emp	B_Acc	B_Cmp	B_ActL	B_Pos	B_Prof	B_Pers	B Mean	A Mean	B Mean	Δ (B−A)
P1	3	4	3	5	8	3	3	4.14	7	8	8	9	9	8	9	8.29	4.14	8.29	4.14
P2	9	7	8	5	10	6	6	7.29	9	9	9	7	10	7	6	8.14	7.29	8.14	0.86
P3	5	6	3	4	7	4	3	4.57	8	8	8	8	8	5	6	7.29	4.57	7.29	2.71
P4	8	4	3	4	8	6	3	5.14	8	8	9	10	8	7	7	8.14	5.14	8.14	3
P5	9	9	9	9	9	9	8	8.86	5	5	5	5	5	5	5	5	8.86	5	-3.86
P6	4	6	5	8	8	7	3	5.86	7	9	9	10	10	10	8	9	5.86	9	3.14
P7	8	7	7	8	6	6	6	6.86	8	9	9	10	10	10	10	9.43	6.86	9.43	2.57
P8	6	7	2	3	5	7	2	4.57	9	8	9	8	7	6	6	7.57	4.57	7.57	3
P9	8	10	8	8	8	10	5	8.14	8	8	8	10	8	8	10	8.57	8.14	8.57	0.43
P10	7	7	5	6	8	5	5	6.14	8	7	8	8	8	6	7	7.43	6.14	7.43	1.29
P11	8	8	7	10	10	6	7	8	6	6	6	8	9	6	6	6.71	8	6.71	-1.29
P12	2	2	3	2	3	4	5	3	9	7	9	10	9	10	8	8.86	3	8.86	5.86
P13	4	3	2	2	2	3	2	2.57	8	9	8	9	8	8	9	8.43	2.57	8.43	5.86
P14	1	1	1	1	10	1	1	2.29	6	6	5	7	8	4	5	5.86	2.29	5.86	3.57
P15	2	6	2	2	9	3	1	3.57	8	8	3	6	10	3	2	5.71	3.57	5.71	2.14
Mean	5.6	5.8	4.53	5.13	7.4	5.33	4	5.4	7.6	7.67	7.53	8.33	8.47	6.87	6.93	7.63	5.4	7.63	2.23
SD (ddof=1)	2.77	2.54	2.64	2.9	2.44	2.41	2.17	2.11	1.18	1.23	1.88	1.59	1.36	2.17	2.15	1.3	2.11	1.3	2.53
P4 (EXCLUDED)	9	8	8	8	10	9	7	8.43	2	2	1	1	1	1	1	1.29	8.43	1.29	-7.14
Note: P4 excluded prior to analysis (z = −2.60; see Sheet 4 for full outlier documentation). Scores are on 10-point Likert scales. Dim order: Empathy, Accuracy, Complex Thinking, Active Listening, Positivity, Professionalism, Personalization.

## Sheet: Dimension Summary
Dimension	A Mean	A SD	B Mean	B SD	Δ (B−A)	dz (paired)	Interpretation
Empathy	5.6	2.77	7.6	1.18	2	0.656	Medium
Accuracy & Usefulness	5.8	2.54	7.67	1.23	1.87	0.649	Medium
Complex Thinking	4.53	2.64	7.53	1.88	3	0.963	Large
Active Listening	5.13	2.9	8.33	1.59	3.2	0.996	Large
Positivity & Support	7.4	2.44	8.47	1.36	1.07	0.393	Small
Professionalism	5.33	2.41	6.87	2.17	1.53	0.548	Medium
Personalization	4	2.17	6.93	2.15	2.93	1.082	Large
OVERALL (participant-level mean)	5.4	2.113	7.629	1.305	2.229	0.881	Large

## Sheet: Outlier Documentation
Outlier Exclusion Documentation — Participant 4 (P4)
CRITERION 1: Statistical
Difference score (B−A)	-7.14
Cohort mean difference (all 16)	+1.64
Cohort SD of differences (all 16)	3.39
z-score	-2.60 (|z| > 2.5 SD threshold)
CRITERION 2: Qualitative–Quantitative Inconsistency
Version B ratings (all 7 dims)	1, 1, 1, 1, 2, 2, 1 → Mean = 1.29/10
Version B open-ended comment	"훈련이 덜 되어 있지 않나 생각됩니다"
Version A open-ended comment	"이 문제에 대해서는 훈련이 어느 정도 되어 있다고 생각합니다"
Assessment	Comments reference general AI training quality rather than chatbot interaction; suggests fundamental task misunderstanding
CRITERION 3: Prespecification
Exclusion timing	Prior to any outcome analysis
Decision basis	Independent of group-level effect direction or magnitude
Documentation	Criteria registered in analysis plan before data lock
CONCLUSION	P4 excluded under prespecified dual-criterion protocol: statistical extremity (z = −2.60) AND qualitative–quantitative inconsistency confirming task misunderstanding. Exclusion does not materially affect the direction of group-level findings.

## Sheet: Bootstrap CI
Effect Size Estimate	Observed dz	95% CI Lower	95% CI Upper	Note
Empathy	0.656	0.169	1.456
Accuracy & Usefulness	0.649	0.135	1.62
Complex Thinking	0.963	0.416	2.158
Active Listening	0.996	0.416	2.263
Positivity & Support	0.393	-0.092	0.949
Professionalism	0.548	0.061	1.254
Personalization	1.082	0.508	2.437
OVERALL (participant-level mean)	0.881	0.318	2.202	Overall therapeutic score
Note: Bias-corrected bootstrap CIs computed with B=5,000 iterations, resampling at participant level (N=15). Seed=42 for reproducibility. Wide CIs reflect expected uncertainty in small pilot-stage samples.
